# Supplementary material for: Polygenic Models Partially Predict Muscle Size and Strength but Not Low Muscle Mass in Older Women
Source: Genes (Basel). 2022 May 30;13(6):982. doi: 10.3390/genes13060982 (PMC9223182; doi:10.3390/genes13060982)
Supplement: Supplementary file 1 [file genes-13-00982-s001.zip]

Archive with 1 entries (1 files):
- genes-1701725-supplementary.pdf
